# Supplementary material for: Improving the Prediction of Radiation Pneumonitis: Leveraging Radiomics and Dosiomics Within IDLSS Lung Subregions
Source: Life (Basel). 2026 Feb 13;16(2):328. doi: 10.3390/life16020328 (PMC12941900; doi:10.3390/life16020328)
Supplement: Supplementary file 1 [file life-16-00328-s001.zip]

Archive with 1 entries (1 files):
- life-4071044-supplementary.pdf
